# Supplementary material for: CellMarkerPipe: cell marker identification and evaluation pipeline in single cell transcriptomes
Source: Sci Rep. 2024 Jun 7;14:13151. doi: 10.1038/s41598-024-63492-z (PMC11161599; doi:10.1038/s41598-024-63492-z)
Supplement: Supplementary file 2 — Supplementary Table S2. [file 41598_2024_63492_MOESM2_ESM.xlsx]

## Sheet: Sheet1
Supplementary Table 2. Single cell RNA dataset used in this study
Dataset Name	Species	Tissue	Number of cell types	NCBI dataset ID	Paper Pubmed ID
Zeisel	mouse	cortex	9	GSE60361	25700174
PBMC-10K	human	blood	10	10x website	28091601
Jurkat	human	jurkat,293T cell lines	2	10x website	28091601
Plant	arabidopsis	root	7	GSE122687	35211979
HumanGut	human	ileum	7	GSE125970	31753849
		colon	7	GSE125970	31753849
		rectum	7	GSE125970	31753849
MiceGut	mouse	ileum	8	GSE92332	29144463	30089906
		duodenum	8	GSE92332	29144463	30089906
		jejunum	8	GSE92332	29144463	30089906
GeneEditing	human	blood (unedited)	12	GSE204688	35922667
		blood (modified)	12	GSE204688	35922667
